# Supplementary material for: Seeds of Hope: Cross-National Analysis of Childhood Predictors of Hope in 22 Countries
Source: Appl Res Qual Life. 2025 May 19;20(3):1111–37. doi: 10.1007/s11482-025-10450-0 (PMC12328542; doi:10.1007/s11482-025-10450-0)
Supplement: Supplementary file 1 — Supplementary file1 (ZIP 7399 KB) [file 11482_2025_10450_MOESM1_ESM.zip]

Archive with 1 entries (1 files):
- Supplementary Tables and Plots - Hope _ childhood predictors .docx
